# Supplementary material for: Escherichia coli Urinary Tract Infections from a Romanian Pediatric Hospital: Antimicrobial Resistance Trends, ESBL Prevalence, and Empirical Treatment Implications
Source: Antibiotics (Basel). 2025 Aug 24;14(9):855. doi: 10.3390/antibiotics14090855 (PMC12466793; doi:10.3390/antibiotics14090855)
Supplement: Supplementary file 1 [file antibiotics-14-00855-s001.zip]

Archive with 4 entries (4 files):
- Supplementary Table S1.xlsx
- Supplementary Table S2.pdf
- Supplementary Table S3.pdf
- Supplementary Table S4.pdf
