# Supplementary material for: Escherichia coli Urinary Tract Infections from a Romanian Pediatric Hospital: Antimicrobial Resistance Trends, ESBL Prevalence, and Empirical Treatment Implications
Source: Antibiotics (Basel). 2025 Aug 24;14(9):855. doi: 10.3390/antibiotics14090855 (PMC12466793; doi:10.3390/antibiotics14090855)
Supplement: Supplementary file 1 [file antibiotics-14-00855-s001.zip › Supplementary Table S1.xlsx]

## Sheet: Supplementary Table S1
Legend: R= Resistant; I=Intermediate; S=Susceptible; NT=Not Tested
Isolate ID	Age (months)	Sex	ESBL Status (Yes/No)	Ampicillin	Amoxicillin/clavulanic acid	Trimethoprim/sulfamethoxazole	Cefazolin	Cefotaxime	Ceftazidime	Cefuroxime	Fosfomycin	Gentamicin	Nalidixic acid	Nitrofurantoin	Norfloxacin	Amikacin	Cefoxitin	Ertapenem	Imipenem	Meropenem	Cefepime	Netilmicin	Tobramycin
EC-001	9	Female	No	R	S	S	S	S	S	S	S	S	S	S	S	NT	NT	NT	NT	NT	NT	NT	NT
EC-002	18	Female	Yes	R	S	R	R	R	R	R	S	S	S	S	S	S	S	S	S	S	R	S	S
EC-003	1	Male	No	R	S	R	S	S	S	S	S	S	S	S	S	NT	NT	NT	NT	NT	NT	NT	NT
EC-004	4	Female	No	R	R	S	S	S	S	S	S	S	S	S	S	NT	NT	NT	NT	NT	NT	NT	NT
EC-005	8	Female	No	S	S	S	S	S	S	S	S	S	S	S	S	NT	NT	NT	NT	NT	NT	NT	NT
EC-006	7	Female	No	S	S	S	S	S	S	S	S	S	S	S	S	NT	NT	NT	NT	NT	NT	NT	NT
EC-007	77	Female	No	S	S	S	S	S	S	S	S	S	S	S	S	NT	NT	NT	NT	NT	NT	NT	NT
EC-008	6	Male	Yes	R	IR	S	R	R	R	R	S	S	R	R	S	S	S	S	S	S	R	S	S
EC-009	100	Male	No	R	IR	R	S	S	S	S	S	S	R	S	R	NT	NT	NT	NT	NT	NT	NT	NT
EC-010	2	Male	Yes	R	R	S	R	R	R	R	S	S	R	S	R	R	S	S	S	S	R	S	R
EC-011	22	Male	Yes	R	R	R	R	R	R	R	S	S	S	IR	S	S	S	S	S	S	R	S	S
EC-012	1	Female	No	S	S	S	S	S	S	S	S	S	S	S	S	NT	NT	NT	NT	NT	NT	NT	NT
EC-013	4	Male	Yes	R	R	R	R	R	R	R	S	R	R	IR	R	S	S	S	S	S	R	R	R
EC-014	7	Male	No	R	S	S	S	S	S	S	S	S	S	S	S	NT	NT	NT	NT	NT	NT	NT	NT
EC-015	1	Female	No	R	IR	S	S	S	S	S	S	S	R	S	S	NT	NT	NT	NT	NT	NT	NT	NT
EC-016	1	Male	No	R	R	S	S	S	S	S	S	S	S	S	S	NT	NT	NT	NT	NT	NT	NT	NT
EC-017	1	Female	No	R	S	S	S	S	S	S	S	S	S	S	S	NT	NT	NT	NT	NT	NT	NT	NT
EC-018	48	Female	No	R	R	R	R	S	S	R	S	S	S	S	S	NT	NT	NT	NT	NT	NT	NT	NT
EC-019	40	Female	No	R	R	R	S	S	S	S	S	S	R	S	R	NT	NT	NT	NT	NT	NT	NT	NT
EC-020	4	Male	No	R	R	S	R	S	S	S	S	S	S	S	S	NT	NT	NT	NT	NT	NT	NT	NT
EC-021	1	Female	No	R	S	S	S	S	S	S	S	S	S	S	S	NT	NT	NT	NT	NT	NT	NT	NT
EC-022	7	Female	Yes	R	S	R	R	R	IR	R	S	S	S	S	S	S	S	S	S	S	R	S	S
EC-023	190	Female	No	R	S	S	S	S	S	S	S	S	R	S	R	NT	NT	NT	NT	NT	NT	NT	NT
EC-024	4	Male	Yes	R	R	R	R	R	IR	R	S	R	IR	S	S	S	S	S	S	S	R	IR	R
EC-025	59	Female	No	S	S	R	S	S	S	S	S	S	R	S	R	NT	NT	NT	NT	NT	NT	NT	NT
EC-026	7	Male	No	R	IR	S	S	S	S	S	S	S	S	S	S	NT	NT	NT	NT	NT	NT	NT	NT
EC-027	3	Female	No	S	S	S	S	S	S	S	S	S	S	S	S	NT	NT	NT	NT	NT	NT	NT	NT
EC-028	14	Female	No	S	S	S	S	S	S	S	S	S	S	S	S	NT	NT	NT	NT	NT	NT	NT	NT
EC-029	85	Female	No	R	S	R	S	S	S	S	S	S	S	S	S	NT	NT	NT	NT	NT	NT	NT	NT
EC-030	4	Female	No	R	IR	S	S	S	S	S	S	S	S	S	S	NT	NT	NT	NT	NT	NT	NT	NT
EC-031	39	Male	No	S	S	R	S	S	S	S	S	S	R	S	S	NT	NT	NT	NT	NT	NT	NT	NT
EC-032	11	Female	No	R	S	S	S	S	S	S	S	S	S	S	S	NT	NT	NT	NT	NT	NT	NT	NT
EC-033	4	Male	Yes	R	IR	R	R	R	R	R	S	S	R	R	R	S	S	S	S	S	R	S	R
EC-034	24	Female	No	R	IR	S	S	S	S	S	S	S	S	S	S	NT	NT	NT	NT	NT	NT	NT	NT
EC-035	9	Male	No	IR	R	S	S	S	S	S	S	S	S	S	S	NT	NT	NT	NT	NT	NT	NT	NT
EC-036	8	Female	No	R	R	R	S	S	S	S	S	S	S	S	S	NT	NT	NT	NT	NT	NT	NT	NT
EC-037	4	Male	No	R	R	S	S	S	S	S	S	S	S	S	S	NT	NT	NT	NT	NT	NT	NT	NT
EC-038	1	Female	No	R	IR	S	S	S	S	S	S	S	R	S	S	NT	NT	NT	NT	NT	NT	NT	NT
EC-039	2	Male	No	R	S	S	S	S	S	S	S	S	S	S	S	NT	NT	NT	NT	NT	NT	NT	NT
EC-040	1	Male	No	S	S	S	S	S	S	S	S	S	S	S	S	NT	NT	NT	NT	NT	NT	NT	NT
EC-041	3	Male	No	R	R	S	S	S	S	S	S	S	S	S	S	NT	NT	NT	NT	NT	NT	NT	NT
EC-042	7	Male	No	R	IR	S	S	S	S	S	S	S	S	S	S	NT	NT	NT	NT	NT	NT	NT	NT
EC-043	6	Male	No	R	S	S	S	S	S	S	S	S	S	S	S	NT	NT	NT	NT	NT	NT	NT	NT
EC-044	168	Female	No	R	S	R	S	S	S	S	S	S	S	S	S	NT	NT	NT	NT	NT	NT	NT	NT
EC-045	0	Male	No	R	S	R	S	S	S	S	S	S	S	S	S	NT	NT	NT	NT	NT	NT	NT	NT
EC-046	1	Male	Yes	R	R	R	R	R	R	R	S	S	R	S	S	S	R	S	S	S	R	S	S
EC-047	1	Female	No	R	S	S	S	S	S	S	S	S	S	S	S	NT	NT	NT	NT	NT	NT	NT	NT
EC-048	152	Female	No	R	R	S	S	S	S	S	S	S	S	S	S	NT	NT	NT	NT	NT	NT	NT	NT
EC-049	13	Female	No	R	S	S	S	S	S	S	S	S	S	S	S	NT	NT	NT	NT	NT	NT	NT	NT
EC-050	3	Male	No	S	S	S	S	S	S	S	S	S	S	S	S	NT	NT	NT	NT	NT	NT	NT	NT
EC-051	9	Female	Yes	R	S	S	S	R	R	S	S	S	S	S	S	S	NT	S	S	S	NT	NT	NT
EC-052	2	Male	No	R	S	S	S	S	S	S	S	S	S	S	S	NT	NT	NT	NT	NT	NT	NT	NT
EC-053	2	Male	No	R	S	S	S	S	S	S	S	S	S	S	S	NT	NT	NT	NT	NT	NT	NT	NT
EC-054	4	Male	No	S	S	S	S	S	S	S	S	S	S	S	S	NT	NT	NT	NT	NT	NT	NT	NT
EC-055	3	Female	No	S	S	S	S	S	S	S	S	S	S	S	S	NT	NT	NT	NT	NT	NT	NT	NT
EC-056	2	Male	No	R	R	S	S	S	S	S	S	S	S	S	S	NT	NT	NT	NT	NT	NT	NT	NT
EC-057	1	Male	No	S	S	S	S	S	S	S	S	S	S	S	S	NT	NT	NT	NT	NT	NT	NT	NT
EC-058	6	Male	No	R	S	R	S	S	S	S	S	S	S	S	S	NT	NT	NT	NT	NT	NT	NT	NT
EC-059	69	Female	No	R	S	S	S	S	S	S	S	S	S	S	S	NT	NT	NT	NT	NT	NT	NT	NT
EC-060	1	Female	Yes	R	IR	R	R	R	R	R	S	S	S	S	S	S	S	S	S	S	R	S	S
EC-061	48	Female	No	R	S	R	S	S	S	S	S	S	R	S	R	NT	NT	NT	NT	NT	NT	NT	NT
EC-062	1	Male	Yes	R	IR	S	R	R	R	R	S	S	R	S	S	S	S	S	S	S	R	S	S
EC-063	11	Male	No	S	S	S	S	S	S	S	S	S	S	S	S	NT	NT	NT	NT	NT	NT	NT	NT
EC-064	0	Male	No	R	R	S	S	S	S	S	S	S	S	S	S	NT	NT	NT	NT	NT	NT	NT	NT
EC-065	2	Male	Yes	R	IR	R	R	R	R	R	S	R	R	S	S	S	S	S	S	S	R	S	R
EC-066	0	Male	No	S	S	S	S	S	S	S	S	S	S	S	S	NT	NT	NT	NT	NT	NT	NT	NT
EC-067	33	Female	No	R	IR	R	S	S	S	S	S	S	R	S	R	NT	NT	NT	NT	NT	NT	NT	NT
EC-068	1	Female	No	R	R	S	IR	S	S	IR	S	S	S	S	S	NT	NT	NT	NT	NT	NT	NT	NT
EC-069	3	Male	No	R	IR	R	S	S	S	S	S	S	S	S	S	NT	NT	NT	NT	NT	NT	NT	NT
EC-070	20	Female	No	R	S	R	S	S	S	S	S	S	S	S	S	NT	NT	NT	NT	NT	NT	NT	NT
EC-071	3	Male	Yes	R	R	R	R	R	R	R	S	R	R	R	R	S	S	S	S	S	R	R	R
EC-072	1	Male	No	S	S	S	S	S	S	S	S	S	R	S	S	NT	NT	NT	NT	NT	NT	NT	NT
EC-073	15	Female	No	S	S	S	S	S	S	S	S	S	S	S	S	NT	NT	NT	NT	NT	NT	NT	NT
EC-074	115	Female	No	S	S	S	S	S	S	S	S	S	S	S	S	NT	NT	NT	NT	NT	NT	NT	NT
EC-075	0	Male	No	R	R	R	S	S	S	S	S	S	S	S	S	NT	NT	NT	NT	NT	NT	NT	NT
EC-076	0	Male	No	R	IR	R	S	S	S	S	S	S	S	S	S	NT	NT	NT	NT	NT	NT	NT	NT
EC-077	0	Male	No	R	S	R	S	S	S	S	S	S	S	S	S	NT	NT	NT	NT	NT	NT	NT	NT
EC-078	35	Female	No	R	IR	R	S	S	S	S	S	S	R	S	R	NT	NT	NT	NT	NT	NT	NT	NT
EC-079	1	Male	No	R	IR	R	S	S	S	S	S	S	S	S	S	NT	NT	NT	NT	NT	NT	NT	NT
EC-080	4	Male	No	R	S	S	S	S	S	S	S	S	S	S	S	NT	NT	NT	NT	NT	NT	NT	NT
EC-081	4	Female	No	R	IR	S	S	S	S	S	S	S	S	S	S	NT	NT	NT	NT	NT	NT	NT	NT
EC-082	2	Male	No	R	IR	R	S	S	S	S	S	S	S	S	S	NT	NT	NT	NT	NT	NT	NT	NT
EC-083	171	Female	No	S	S	S	S	S	S	S	S	S	S	S	S	NT	NT	NT	NT	NT	NT	NT	NT
EC-084	1	Male	Yes	R	R	S	R	R	R	R	S	S	S	S	S	S	S	S	S	S	R	S	S
EC-085	1	Male	Yes	R	R	S	R	R	R	R	S	S	S	S	S	S	S	S	S	S	R	S	S
EC-086	2	Male	No	R	S	R	S	S	S	S	S	S	S	S	S	NT	NT	NT	NT	NT	NT	NT	NT
EC-087	3	Male	No	R	IR	S	S	S	S	S	S	S	S	S	S	NT	NT	NT	NT	NT	NT	NT	NT
EC-088	5	Male	No	R	R	S	S	S	S	S	S	S	S	S	S	NT	NT	NT	NT	NT	NT	NT	NT
EC-089	0	Male	No	R	S	S	S	S	S	S	S	S	S	S	S	NT	NT	NT	NT	NT	NT	NT	NT
EC-090	11	Male	No	R	R	S	R	S	S	S	S	S	S	S	S	NT	NT	NT	NT	NT	NT	NT	NT
EC-091	2	Female	No	R	S	R	S	S	S	S	S	S	S	S	S	NT	NT	NT	NT	NT	NT	NT	NT
EC-092	9	Male	No	R	IR	R	S	S	S	S	S	R	S	S	S	NT	NT	NT	NT	NT	NT	NT	NT
EC-093	2	Female	Yes	R	R	R	R	R	R	R	S	S	S	S	S	S	S	S	S	S	R	S	S
EC-094	4	Male	Yes	R	IR	S	R	R	R	R	S	S	R	S	S	S	S	S	S	S	R	S	S
EC-095	5	Female	No	R	S	S	S	S	S	S	S	S	S	S	S	NT	NT	NT	NT	NT	NT	NT	NT
EC-096	6	Male	No	S	S	S	S	S	S	S	S	S	S	S	S	NT	NT	NT	NT	NT	NT	NT	NT
EC-097	127	Female	No	IR	IR	R	S	S	S	S	S	S	R	S	S	NT	NT	NT	NT	NT	NT	NT	NT
EC-098	7	Female	Yes	R	S	S	R	R	R	R	S	S	S	S	S	S	S	S	S	S	R	S	S
EC-099	3	Male	No	R	R	S	S	S	S	S	S	S	S	S	S	NT	NT	NT	NT	NT	NT	NT	NT
EC-100	5	Male	No	R	IR	S	S	S	S	S	S	S	S	S	S	NT	NT	NT	NT	NT	NT	NT	NT
EC-101	20	Female	No	S	S	S	S	S	S	S	S	S	S	S	S	NT	NT	NT	NT	NT	NT	NT	NT
EC-102	8	Female	No	S	S	S	S	S	S	S	S	S	S	S	S	NT	NT	NT	NT	NT	NT	NT	NT
EC-103	4	Male	Yes	R	IR	R	R	R	R	R	S	S	R	S	S	S	S	S	S	S	R	S	S
EC-104	9	Female	No	S	S	S	S	S	S	S	S	S	S	S	S	NT	NT	NT	NT	NT	NT	NT	NT
EC-105	3	Male	No	S	S	S	S	S	S	S	S	S	S	S	S	NT	NT	NT	NT	NT	NT	NT	NT
EC-106	21	Female	No	R	S	S	S	S	S	S	S	S	S	S	S	NT	NT	NT	NT	NT	NT	NT	NT
EC-107	2	Female	No	R	IR	R	S	S	S	S	S	S	S	S	S	NT	NT	NT	NT	NT	NT	NT	NT
EC-108	2	Female	No	R	IR	R	S	S	S	S	S	S	R	S	S	NT	NT	NT	NT	NT	NT	NT	NT
EC-109	3	Male	No	S	S	S	S	S	S	S	S	S	S	S	S	NT	NT	NT	NT	NT	NT	NT	NT
EC-110	26	Male	Yes	R	IR	R	R	R	R	R	S	R	R	R	R	S	S	S	S	S	R	R	R
EC-111	187	Female	Yes	R	IR	R	R	R	R	R	S	S	R	S	R	S	S	S	S	S	R	S	R
EC-112	105	Female	No	R	IR	R	S	S	S	S	S	S	S	S	S	NT	NT	NT	NT	NT	NT	NT	NT
EC-113	208	Female	No	R	S	S	S	S	S	S	S	S	S	S	S	NT	NT	NT	NT	NT	NT	NT	NT
EC-114	210	Female	No	R	S	R	S	S	S	S	S	S	S	S	S	NT	NT	NT	NT	NT	NT	NT	NT
EC-115	25	Male	No	R	R	S	S	S	S	S	S	S	S	S	S	NT	NT	NT	NT	NT	NT	NT	NT
EC-116	7	Male	Yes	R	IR	R	R	R	R	R	S	R	R	S	R	S	S	S	S	S	R	S	R
EC-117	192	Female	Yes	R	IR	S	S	S	S	S	S	S	S	S	S	NT	NT	NT	NT	NT	NT	NT	NT
EC-118	2	Male	No	R	S	R	S	S	S	S	S	S	R	S	S	NT	NT	NT	NT	NT	NT	NT	NT
EC-119	5	Female	No	S	S	S	S	S	S	S	S	S	S	S	S	NT	NT	NT	NT	NT	NT	NT	NT
EC-120	32	Female	Yes	R	R	R	R	R	R	R	S	S	R	S	S	S	S	S	S	S	R	S	S
EC-121	1	Male	No	S	S	S	S	S	S	S	S	S	S	S	S	NT	NT	NT	NT	NT	NT	NT	NT
EC-122	49	Male	No	R	R	S	S	S	S	S	S	S	S	S	S	NT	NT	NT	NT	NT	NT	NT	NT
EC-123	77	Male	No	R	S	S	S	S	S	S	S	S	S	S	S	NT	NT	NT	NT	NT	NT	NT	NT
EC-124	192	Female	No	R	S	S	S	S	S	S	S	S	S	S	S	NT	NT	NT	NT	NT	NT	NT	NT
EC-125	40	Male	No	R	R	S	S	S	S	S	S	S	S	S	S	NT	NT	NT	NT	NT	NT	NT	NT
EC-126	6	Male	No	R	R	S	S	S	S	S	S	S	S	S	S	NT	NT	NT	NT	NT	NT	NT	NT
EC-127	5	Male	No	S	S	R	S	S	S	S	S	S	S	S	S	NT	NT	NT	NT	NT	NT	NT	NT
EC-128	9	Female	No	S	S	S	S	S	S	S	S	S	S	S	S	NT	NT	NT	NT	NT	NT	NT	NT
EC-129	45	Female	No	S	S	S	S	S	S	S	S	S	S	S	S	NT	NT	NT	NT	NT	NT	NT	NT
EC-130	51	Female	No	R	R	S	S	S	S	S	S	S	S	S	S	NT	NT	NT	NT	NT	NT	NT	NT
EC-131	2	Female	No	R	R	S	S	S	S	S	S	S	S	S	S	NT	NT	NT	NT	NT	NT	NT	NT
EC-132	6	Female	No	S	S	S	S	S	S	S	S	S	S	S	S	NT	NT	NT	NT	NT	NT	NT	NT
EC-133	57	Male	Yes	R	IR	S	R	R	R	R	S	S	R	S	S	S	S	IR	S	S	S	S	IR
EC-134	0	Male	No	R	S	S	S	S	S	S	S	S	S	S	S	NT	NT	NT	NT	NT	NT	NT	NT
EC-135	56	Female	No	R	IR	R	S	S	S	S	S	S	R	R	S	NT	NT	NT	NT	NT	NT	NT	NT
EC-136	3	Male	No	S	S	S	S	S	S	S	S	S	S	S	S	NT	NT	NT	NT	NT	NT	NT	NT
EC-137	10	Male	No	R	S	S	S	S	S	S	S	S	S	S	S	NT	NT	NT	NT	NT	NT	NT	NT
EC-138	2	Female	Yes	R	R	R	R	R	R	R	S	S	S	S	S	S	S	S	S	S	R	S	S
EC-139	214	Female	No	R	S	S	S	S	S	S	S	S	S	S	S	NT	NT	NT	NT	NT	NT	NT	NT
EC-140	2	Male	Yes	R	IR	R	R	R	R	R	S	R	R	S	S	S	S	S	S	S	R	S	R
EC-141	5	Female	No	R	IR	S	S	S	S	S	S	S	S	S	S	NT	NT	NT	NT	NT	NT	NT	NT
EC-142	25	Female	No	R	IR	S	S	S	S	S	S	S	S	S	S	NT	NT	NT	NT	NT	NT	NT	NT
EC-143	7	Female	No	R	S	S	S	S	S	S	S	S	S	S	S	NT	NT	NT	NT	NT	NT	NT	NT
EC-144	31	Male	No	R	R	R	S	S	S	S	S	S	S	S	S	NT	NT	NT	NT	NT	NT	NT	NT
EC-145	6	Male	No	S	S	S	S	S	S	S	S	S	S	S	S	NT	NT	NT	NT	NT	NT	NT	NT
EC-146	5	Male	Yes	R	R	S	R	R	R	R	S	S	R	S	R	NT	NT	NT	NT	NT	NT	NT	NT
EC-147	0	Male	Yes	R	S	S	R	R	R	R	S	S	R	S	S	S	S	S	S	S	R	S	S
EC-148	168	Female	No	R	S	S	S	S	S	S	S	S	S	S	S	NT	NT	NT	NT	NT	NT	NT	NT
EC-149	9	Female	No	R	S	S	S	S	S	S	S	S	S	S	S	NT	NT	NT	NT	NT	NT	NT	NT
EC-150	1	Male	Yes	R	S	R	R	R	R	R	S	R	R	S	S	S	S	S	S	S	R	S	S
EC-151	0	Male	Yes	R	S	S	R	R	R	R	S	S	R	S	S	S	S	S	S	S	R	S	S
EC-152	82	Female	No	R	S	S	S	S	S	S	S	S	R	S	S	NT	NT	NT	NT	NT	NT	NT	NT
EC-153	2	Male	Yes	R	IR	R	R	R	R	R	S	S	R	S	S	S	S	S	S	S	R	S	S
EC-154	4	Male	No	S	S	S	S	S	S	S	S	S	R	S	S	NT	NT	NT	NT	NT	NT	NT	NT
EC-155	7	Male	No	R	IR	R	S	S	S	S	S	S	R	S	S	NT	NT	NT	NT	NT	NT	NT	NT
EC-156	0	Male	No	S	S	S	S	S	S	S	S	S	S	S	S	NT	NT	NT	NT	NT	NT	NT	NT
EC-157	39	Male	No	R	R	S	S	S	S	S	S	S	S	S	S	NT	NT	NT	NT	NT	NT	NT	NT
EC-158	3	Female	No	S	S	S	S	S	S	S	S	S	S	S	S	NT	NT	NT	NT	NT	NT	NT	NT
EC-159	203	Female	No	S	S	S	S	S	S	S	S	S	S	S	S	NT	NT	NT	NT	NT	NT	NT	NT
EC-160	4	Male	No	R	R	S	S	S	S	S	S	S	S	S	S	NT	NT	NT	NT	NT	NT	NT	NT
EC-161	4	Male	No	R	S	S	S	S	S	S	S	S	S	S	S	NT	NT	NT	NT	NT	NT	NT	NT
EC-162	2	Male	No	R	R	S	R	S	S	R	S	S	S	S	S	NT	NT	NT	NT	NT	NT	NT	NT
EC-163	15	Female	No	S	S	S	S	S	S	S	S	S	S	S	S	NT	NT	NT	NT	NT	NT	NT	NT
EC-164	1	Male	Yes	R	IR	S	R	R	R	R	S	R	R	S	S	S	S	S	S	S	R	S	S
EC-165	5	Female	Yes	R	S	R	R	R	R	R	S	R	R	S	S	S	S	S	S	S	R	S	S
EC-166	6	Female	No	R	S	S	S	S	S	S	S	S	S	S	S	NT	NT	NT	NT	NT	NT	NT	NT
EC-167	0	Male	No	R	S	R	S	S	S	S	S	S	S	S	S	NT	NT	NT	NT	NT	NT	NT	NT
EC-168	0	Male	No	S	S	S	S	S	S	S	S	S	S	S	S	NT	NT	NT	NT	NT	NT	NT	NT
EC-169	11	Female	No	S	S	S	S	S	S	S	S	S	S	S	S	NT	NT	NT	NT	NT	NT	NT	NT
EC-170	1	Male	No	R	IR	R	S	S	S	S	S	S	S	S	S	NT	NT	NT	NT	NT	NT	NT	NT
EC-171	118	Female	No	R	IR	S	S	S	S	S	S	S	S	S	S	NT	NT	NT	NT	NT	NT	NT	NT
EC-172	0	Male	No	R	S	R	S	S	S	S	S	R	S	S	S	NT	NT	NT	NT	NT	NT	NT	NT
EC-173	0	Female	No	R	R	S	S	S	S	S	S	S	S	S	S	NT	NT	NT	NT	NT	NT	NT	NT
EC-174	23	Female	No	R	R	S	R	S	S	S	S	S	S	S	S	NT	NT	NT	NT	NT	NT	NT	NT
EC-175	131	Female	Yes	R	S	R	R	R	S	R	S	S	R	S	R	S	S	S	S	S	R	S	S
EC-176	72	Female	No	R	S	S	S	S	S	S	S	S	S	S	S	NT	NT	NT	NT	NT	NT	NT	NT
EC-177	0	Male	No	S	S	S	S	S	S	S	S	S	S	S	S	NT	NT	NT	NT	NT	NT	NT	NT
EC-178	0	Male	No	R	IR	S	S	S	S	S	S	S	S	S	S	NT	NT	NT	NT	NT	NT	NT	NT
EC-179	16	Male	No	R	S	R	S	S	S	S	S	S	S	S	S	NT	NT	NT	NT	NT	NT	NT	NT
EC-180	1	Female	No	R	R	R	S	S	S	S	S	S	S	S	S	NT	NT	NT	NT	NT	NT	NT	NT
EC-181	8	Female	No	S	S	S	S	S	S	S	S	S	S	S	S	NT	NT	NT	NT	NT	NT	NT	NT
EC-182	3	Male	No	R	R	S	R	S	S	S	S	S	S	S	S	NT	NT	NT	NT	NT	NT	NT	NT
EC-183	19	Female	No	R	S	S	S	S	S	S	S	S	S	S	S	NT	NT	NT	NT	NT	NT	NT	NT
EC-184	1	Male	No	R	S	S	S	S	S	S	S	S	S	S	S	NT	NT	NT	NT	NT	NT	NT	NT
EC-185	0	Female	No	R	IR	R	S	S	S	S	S	S	S	R	S	NT	NT	NT	NT	NT	NT	NT	NT
EC-186	0	Male	No	S	S	S	S	S	S	S	S	S	S	S	S	NT	NT	NT	NT	NT	NT	NT	NT
EC-187	5	Female	Yes	R	R	R	R	R	R	R	S	R	S	S	S	S	S	S	S	S	R	S	R
EC-188	9	Female	No	S	S	S	S	S	S	S	S	S	S	S	S	NT	NT	NT	NT	NT	NT	NT	NT
EC-189	5	Female	No	R	IR	R	S	S	S	S	S	S	S	S	S	NT	NT	NT	NT	NT	NT	NT	NT
EC-190	2	Female	Yes	R	S	R	R	R	R	R	S	S	R	S	R	S	S	S	S	S	R	S	S
EC-191	7	Female	Yes	R	R	R	R	R	R	R	S	S	R	S	R	S	S	S	S	S	R	S	S
EC-192	208	Female	No	R	S	R	S	S	S	S	S	S	R	S	S	NT	NT	NT	NT	NT	NT	NT	NT
EC-193	181	Female	No	R	IR	S	S	S	S	S	S	S	S	S	S	NT	NT	NT	NT	NT	NT	NT	NT
EC-194	13	Female	No	S	S	S	S	S	S	S	S	S	S	S	S	NT	NT	NT	NT	NT	NT	NT	NT
EC-195	1	Male	No	R	S	R	S	S	S	S	S	S	S	S	S	NT	NT	NT	NT	NT	NT	NT	NT
EC-196	19	Female	No	R	S	S	S	S	S	S	S	S	S	R	S	NT	NT	NT	NT	NT	NT	NT	NT
EC-197	10	Female	No	R	S	S	S	S	S	S	S	S	R	S	S	NT	NT	NT	NT	NT	NT	NT	NT
EC-198	4	Male	No	S	S	S	S	S	S	S	S	S	S	S	S	NT	NT	NT	NT	NT	NT	NT	NT
EC-199	2	Female	Yes	R	S	R	R	R	R	R	S	S	R	S	S	NT	NT	NT	NT	NT	NT	NT	NT
EC-200	4	Female	No	R	S	S	S	S	S	S	S	S	S	S	S	NT	NT	NT	NT	NT	NT	NT	NT
EC-201	29	Female	No	R	S	S	S	S	S	S	S	S	S	S	S	NT	NT	NT	NT	NT	NT	NT	NT
EC-202	1	Female	No	S	S	S	S	S	S	S	S	S	S	S	S	NT	NT	NT	NT	NT	NT	NT	NT
EC-203	6	Female	Yes	R	S	R	R	R	R	R	S	S	R	S	R	R	R	R	R	R	R	R	R
EC-204	9	Male	Yes	R	R	S	R	R	R	R	S	R	R	IR	R	IR	S	S	S	S	R	R	R
EC-205	48	Female	No	R	R	R	R	R	R	R	S	S	S	S	S	S	R	S	S	S	S	S	S
EC-206	4	Female	No	R	R	R	S	S	S	S	S	S	S	S	S	NT	NT	NT	NT	NT	NT	NT	NT
EC-207	10	Female	No	R	S	S	S	S	S	S	S	S	S	S	S	NT	NT	NT	NT	NT	NT	NT	NT
EC-208	34	Female	Yes	R	IR	R	R	R	R	R	S	S	S	S	S	S	S	S	S	S	R	S	S
EC-209	5	Female	No	S	S	S	S	S	S	S	S	S	S	S	S	NT	NT	NT	NT	NT	NT	NT	NT
EC-210	1	Male	No	R	IR	S	S	S	S	S	S	S	S	S	S	NT	NT	NT	NT	NT	NT	NT	NT
EC-211	59	Female	No	R	S	S	S	S	S	S	S	S	S	S	S	NT	NT	NT	NT	NT	NT	NT	NT
EC-212	3	Female	No	S	S	S	S	S	S	S	S	S	S	S	S	NT	NT	NT	NT	NT	NT	NT	NT
EC-213	10	Male	No	S	S	S	S	S	S	S	S	S	S	S	S	NT	NT	NT	NT	NT	NT	NT	NT
EC-214	4	Female	No	S	S	S	S	S	S	S	S	S	S	S	S	NT	NT	NT	NT	NT	NT	NT	NT
EC-215	2	Female	No	R	S	S	S	S	S	S	S	S	S	S	S	NT	NT	NT	NT	NT	NT	NT	NT
EC-216	5	Female	No	S	S	S	S	S	S	S	S	S	S	S	S	NT	NT	NT	NT	NT	NT	NT	NT
EC-217	60	Female	No	R	IR	R	IR	S	S	S	S	S	R	S	R	NT	NT	NT	NT	NT	NT	NT	NT
EC-218	37	Male	No	R	IR	R	S	S	S	S	S	S	S	S	S	NT	NT	NT	NT	NT	NT	NT	NT
EC-219	7	Female	No	R	S	S	S	S	S	S	S	S	S	S	S	NT	NT	NT	NT	NT	NT	NT	NT
EC-220	2	Male	Yes	R	S	S	R	R	R	R	S	S	R	S	R	R	R	R	R	R	R	R	R
EC-221	2	Male	No	R	S	S	S	S	S	S	S	S	R	S	R	NT	NT	NT	NT	NT	NT	NT	NT
EC-222	2	Male	No	R	R	R	R	R	R	R	S	S	S	S	S	S	R	S	S	S	S	S	S
EC-223	3	Female	No	S	S	S	S	S	S	S	S	S	S	S	S	NT	NT	NT	NT	NT	NT	NT	NT
EC-224	2	Female	No	R	IR	R	S	S	S	S	S	S	S	S	S	NT	NT	NT	NT	NT	NT	NT	NT
EC-225	2	Male	No	S	S	S	S	S	S	S	S	S	S	S	S	NT	NT	NT	NT	NT	NT	NT	NT
EC-226	163	Male	Yes	R	IR	R	R	R	R	R	S	S	S	S	S	S	S	S	S	S	R	R	R
EC-227	1	Male	Yes	R	IR	S	R	R	S	R	S	S	R	S	S	S	S	S	S	S	IR	S	S
EC-228	120	Female	No	S	S	S	S	S	S	S	S	S	S	S	S	NT	NT	NT	NT	NT	NT	NT	NT
EC-229	10	Female	No	R	S	R	S	S	S	S	S	S	S	S	S	NT	NT	NT	NT	NT	NT	NT	NT
EC-230	113	Female	No	R	IR	R	S	S	S	S	S	R	R	S	S	NT	NT	NT	NT	NT	NT	NT	NT
EC-231	4	Female	No	S	S	S	S	S	S	S	S	S	S	S	S	NT	NT	NT	NT	NT	NT	NT	NT
EC-232	100	Female	No	S	S	S	S	S	S	S	S	S	S	S	S	NT	NT	NT	NT	NT	NT	NT	NT
EC-233	39	Female	No	S	S	S	S	S	S	S	S	S	S	S	S	NT	NT	NT	NT	NT	NT	NT	NT
EC-234	9	Female	No	R	R	R	S	S	S	S	S	S	R	S	R	NT	NT	NT	NT	NT	NT	NT	NT
EC-235	2	Female	No	S	S	S	S	S	S	S	S	S	S	S	S	NT	NT	NT	NT	NT	NT	NT	NT
EC-236	3	Female	No	R	S	S	S	S	S	S	S	S	S	S	S	NT	NT	NT	NT	NT	NT	NT	NT
EC-237	66	Male	No	R	IR	R	S	S	S	S	S	S	S	S	S	NT	NT	NT	NT	NT	NT	NT	NT
EC-238	0	Female	No	R	S	R	S	S	S	S	S	S	S	S	S	NT	NT	NT	NT	NT	NT	NT	NT
EC-239	1	Male	Yes	R	S	S	R	R	R	R	S	S	R	S	R	S	S	S	S	S	R	S	S
EC-240	199	Female	No	R	R	S	S	S	S	S	S	S	S	S	S	NT	NT	NT	NT	NT	NT	NT	NT
EC-241	4	Male	No	R	R	S	S	S	S	S	S	S	S	S	S	NT	NT	NT	NT	NT	NT	NT	NT
EC-242	0	Male	No	R	R	S	S	S	S	S	S	R	S	S	R	S	S	S	S	S	S	NT	NT
EC-243	7	Male	No	R	IR	S	S	S	S	S	S	S	S	S	S	NT	NT	NT	NT	NT	NT	NT	NT
EC-244	0	Female	No	R	IR	S	S	S	S	S	S	S	S	S	S	NT	NT	NT	NT	NT	NT	NT	NT
EC-245	8	Female	No	R	IR	S	IR	S	S	S	S	S	S	S	S	NT	NT	NT	NT	NT	NT	NT	NT
EC-246	176	Male	No	R	IR	R	S	S	S	S	S	S	S	S	S	NT	NT	NT	NT	NT	NT	NT	NT
EC-247	28	Female	No	R	R	R	R	S	S	S	S	R	S	S	S	NT	NT	NT	NT	NT	NT	NT	NT
EC-248	34	Female	No	S	S	S	S	S	S	S	S	S	S	S	S	NT	NT	NT	NT	NT	NT	NT	NT
